# Supplementary material for: Computational Insights into the Sequence-Activity Relationships of the NGF(1–14) Peptide by Molecular Dynamics Simulations
Source: Cells. 2022 Sep 8;11(18):2808. doi: 10.3390/cells11182808 (PMC9497175; doi:10.3390/cells11182808)
Supplement: Supplementary file 1 [file cells-11-02808-s001.zip]

Archive with 1 entries (1 files):
- cells-1867837-supplementary.pdf
